# Supplementary material for: Genomic Epidemiology and Antimicrobial Resistance Mechanisms of Imported Typhoid in Australia
Source: Antimicrob Agents Chemother. 2021 Nov 17;65(12):e01200-21. doi: 10.1128/AAC.01200-21 (PMC8597785; doi:10.1128/AAC.01200-21)
Supplement: Supplemental file 2 — Supplemental table. Download aac.01200-21-s0001.xlsx, XLSX file, 0.02 MB [file aac.01200-21-s0001.xlsx]

## Sheet: Typhi Supplementary Table 1
Supplementary Table 1: Summary of 116 Salmonella Typhi isolates in the two-year Australian cohort
Isolate	Accession	BioProject	Year	Sample Frame	Country of Travel	Genotype Call	QRDR mutations	Sulfonamide	Trimethoprim	Chloramphenicol	Other aminoglycoside resistance (non-RMT)	Beta-lactamase	Quinolone	ESBL	Plasmid Replicon	AMR profile to oral drugs
AUSMDU00018116	SAMN19777891	PRJNA319593	2018	Timespan1	India	4.3.1.2	gyrA-D87N, gyrA-S83F, parC-S80I	0	0	0	0	0	0	0	0	CIP resistance
AUSMDU00018884	SAMN19777892	PRJNA319593	2018	Timespan1	India	2.2.2	gyrA-S83F	0	0	0	0	0	0	0	IncFIB(pHCM2)_1_pHCM2	CIP reduced susceptibility
AUSMDU00019653	SAMN19777893	PRJNA319593	2018	Timespan1	No Travel	2.2.2	0	0	0	0	0	0	0	0	0	Susceptible
AUSMDU00019716	SAMN19777894	PRJNA319593	2018	Timespan1	India	3.3	gyrA-S83F	0	0	0	0	0	0	0	0	CIP reduced susceptibility
AUSMDU00020142	SAMN19777895	PRJNA319593	2018	Timespan1	No Travel	4.3.1.2	gyrA-S83Y, parC-E84G	0	0	0	0	0	0	0	0	CIP reduced susceptibility
AUSMDU00020447	SAMN19777896	PRJNA319593	2018	Timespan1	India	4.3.1	gyrA-S83F	0	0	0	0	0	0	0	0	CIP reduced susceptibility
AUSMDU00020626	SAMN19777897	PRJNA319593	2018	Timespan1	India	3.3	gyrA-S83F	0	0	0	0	0	0	0	IncFIB(pHCM2)_1_pHCM2	CIP reduced susceptibility
AUSMDU00020992	SAMN19777898	PRJNA319593	2018	Timespan1	Pakistan	4.3.1.1	gyrA-S83F	sul2,sul1	dfrA7	catA1	aph(3'')-Ib*,aph(6)-Id	blaTEM-1	0	0	0	MDR
AUSMDU00021171	SAMN19777899	PRJNA319593	2018	Timespan1	India	3.3.1	gyrA-S83F	0	0	0	0	0	0	0	0	CIP reduced susceptibility
AUSMDU00021430	SAMN19777900	PRJNA319593	2018	Timespan1	No Travel	3.5.4	0	0	0	0	0	0	0	0	0	Susceptible
AUSMDU00021576	SAMN19777901	PRJNA319593	2018	Timespan1	India	4.3.1.2	gyrA-S83F	0	0	0	0	0	0	0	IncFIB(pHCM2)_1_pHCM2	CIP reduced susceptibility
AUSMDU00021590	SAMN19777902	PRJNA319593	2018	Timespan1	No Travel	3.3	gyrA-S83F	0	0	0	0	0	0	0	0	CIP reduced susceptibility
AUSMDU00021919	SAMN19777903	PRJNA319593	2018	Timespan1	No Travel	3.1	0	0	0	0	0	0	0	0	0	Susceptible
AUSMDU00021974	SAMN19777904	PRJNA319593	2018	Timespan1	No Travel	3.3.1	gyrA-S83F	0	0	0	0	0	0	0	0	CIP reduced susceptibility
AUSMDU00022048	SAMN19777905	PRJNA319593	2018	Timespan1	India	4.3.1.2	gyrA-D87N, gyrA-S83F, parC-S80I	0	0	0	0	0	0	0	0	CIP resistance
AUSMDU00022232	SAMN19777906	PRJNA319593	2018	Timespan1	India	3.3.1	gyrA-S83F	0	0	0	0	0	0	0	0	CIP reduced susceptibility
AUSMDU00022646	SAMN19777907	PRJNA319593	2018	Timespan1	India	4.3.1	gyrA-S83F	0	0	0	0	0	0	0	0	CIP reduced susceptibility
AUSMDU00023245	SAMN19777908	PRJNA319593	2018	Timespan1	India	2.2.2	0	0	0	0	0	0	0	0	0	Susceptible
AUSMDU00023736	SAMN19777909	PRJNA319593	2018	Timespan1	Indonesia	2.1	0	0	0	0	0	0	0	0	0	Susceptible
AUSMDU00024579	SAMN19777910	PRJNA319593	2019	Timespan1	India	4.3.1.2	gyrA-S83F	0	0	0	0	0	0	0	0	CIP reduced susceptibility
AUSMDU00024788	SAMN19777911	PRJNA319593	2019	Timespan1	Myanmar	4.3.1.1	gyrA-S83F	0	0	0	0	0	0	0	0	CIP reduced susceptibility
AUSMDU00024941	SAMN19777912	PRJNA319593	2019	Timespan1	India	4.3.1	gyrA-S83Y	0	0	0	0	0	0	0	0	CIP reduced susceptibility
AUSMDU00024971	SAMN19777913	PRJNA319593	2019	Timespan1	India	4.3.1.2	gyrA-S83Y	0	0	0	0	0	0	0	0	CIP reduced susceptibility
AUSMDU00025045	SAMN19777914	PRJNA319593	2019	Timespan1	India	4.3.1.2	gyrA-D87N, gyrA-S83F, parC-S80I	0	0	0	0	0	0	0	0	CIP resistance
AUSMDU00025124	SAMN19777915	PRJNA319593	2019	Timespan1	India	3.3	gyrA-S83F	0	0	0	0	0	0	0	0	CIP reduced susceptibility
AUSMDU00025217	SAMN19777916	PRJNA319593	2019	Timespan1	Indonesia	2.1	0	0	0	0	0	0	0	0	0	Susceptible
AUSMDU00025222	SAMN19777917	PRJNA319593	2019	Timespan1	Pakistan	4.3.1.1.P1	gyrA-S83F	sul2,sul1	dfrA7	catA1	aph(6)-Id,aph(3'')-Ib	blaTEM-1	qnrS1	blaCTX-M-15	IncY_1	XDR
AUSMDU00025604	SAMN19777939	PRJNA319593	2019	Timespan1	India	3.3	gyrA-S83F	0	0	0	0	0	0	0	0	CIP reduced susceptibility
AUSMDU00025470	SAMN19777918	PRJNA319593	2019	Timespan1	India	4.3.1.2	gyrA-S83Y	0	0	0	0	0	0	0	0	CIP reduced susceptibility
AUSMDU00025596	SAMN19777919	PRJNA319593	2019	Timespan1	India	0.0.2	0	0	0	0	0	0	0	0	0	Susceptible
AUSMDU00025661	SAMN19777920	PRJNA319593	2019	Timespan1	India	3.3	gyrA-S83F	0	0	0	0	0	0	0	IncFIB(pHCM2)_1_pHCM2	CIP reduced susceptibility
AUSMDU00025677	SAMN19777921	PRJNA319593	2019	Timespan1	India	2.5	gyrA-S83F	0	0	0	0	0	0	0	0	CIP reduced susceptibility
AUSMDU00025862	SAMN19777922	PRJNA319593	2019	Timespan1	India	4.3.1.2	gyrA-S83Y	0	0	0	0	0	0	0	0	CIP reduced susceptibility
AUSMDU00025869	SAMN19777923	PRJNA319593	2019	Timespan1	India	3.3	gyrA-S83F	0	0	0	0	0	0	0	0	CIP reduced susceptibility
AUSMDU00025880	SAMN19777924	PRJNA319593	2019	Timespan1	India	2.2	gyrA-S83F	0	0	0	0	0	0	0	0	CIP reduced susceptibility
AUSMDU00025947	SAMN19777925	PRJNA319593	2019	Timespan1	India	3.3	gyrA-S83F	0	0	0	0	0	0	0	0	CIP reduced susceptibility
AUSMDU00025966	SAMN19777926	PRJNA319593	2019	Timespan1	India	3.3	gyrA-S83F	0	0	0	0	0	0	0	0	CIP reduced susceptibility
AUSMDU00026017	SAMN19777927	PRJNA319593	2019	Timespan1	India	4.3.1	gyrA-S83Y	0	0	0	0	0	0	0	0	CIP reduced susceptibility
AUSMDU00026125	SAMN19777928	PRJNA319593	2019	Timespan1	India	4.3.1.2	gyrA-S83Y	0	0	0	0	0	0	0	0	CIP reduced susceptibility
AUSMDU00026293	SAMN19777938	PRJNA319593	2019	Timespan1	India	3.3	gyrA-D87V, gyrA-S83F, parC-S80I	0	0	0	0	0	0	0	0	CIP resistance
AUSMDU00026294	SAMN19777929	PRJNA319593	2019	Timespan1	India	3.3	gyrA-S83F	0	0	0	0	0	0	0	0	CIP reduced susceptibility
AUSMDU00026490	SAMN19777930	PRJNA319593	2019	Timespan1	Pakistan	4.3.1.1.P1	gyrA-S83F	sul1	dfrA7	catA1	aph(3'')-Ib*,aph(6)-Id	blaTEM-1	qnrS1	blaCTX-M-15	IncY_1	XDR
AUSMDU00026746	SAMN19777931	PRJNA319593	2019	Timespan1	India	4.3.1.2	gyrA-S83F	0	0	0	0	0	0	0	0	CIP reduced susceptibility
AUSMDU00027066	SAMN19777932	PRJNA319593	2019	Timespan1	India	4.3.1.2	gyrA-S83F	0	0	0	0	0	0	0	0	CIP reduced susceptibility
AUSMDU00027137	SAMN19777933	PRJNA319593	2019	Timespan1	No Travel	4.3.1.1	gyrA-S83F	0	0	0	0	0	0	0	0	CIP reduced susceptibility
AUSMDU00027556	SAMN19777934	PRJNA319593	2019	Timespan1	No Travel	4.3.1.2	gyrA-S83Y	0	0	0	0	0	0	0	0	CIP reduced susceptibility
AUSMDU00027597	SAMN19777935	PRJNA319593	2019	Timespan1	India	2.2.2	gyrA-S83F	0	0	0	0	0	0	0	IncFIB(pHCM2)_1_pHCM2	CIP reduced susceptibility
AUSMDU00027803	SAMN19777936	PRJNA319593	2019	Timespan1	India	4.3.1.1	gyrA-S83Y	sul2,sul1	dfrA7	catA1	aph(3'')-Ib*,aph(6)-Id	blaTEM-1	0	0	IncFIB(pHCM2)_1_pHCM2	MDR
AUSMDU00028357	SAMN19777937	PRJNA319593	2019	Timespan1	India	3.3	gyrA-S83F	0	0	0	0	0	0	0	0	CIP reduced susceptibility
AUSMDU00029189	SAMN19777940	PRJNA319593	2019	Timespan1	India	4.3.1.2	gyrA-S83F, parC-E84G	0	0	0	0	0	0	0	IncFIB(pHCM2)_1_pHCM2	CIP reduced susceptibility
AUSMDU00029406	SAMN19777941	PRJNA319593	2019	Timespan1	Cambodia	3.5.4	0	0	0	0	0	0	0	0	0	Susceptible
AUSMDU00029437	SAMN19777942	PRJNA319593	2019	Timespan1	India	4.3.1.2	gyrA-D87N, gyrA-S83F, parC-S80I	0	0	0	0	0	0	0	0	CIP resistance
AUSMDU00029453	SAMN19777943	PRJNA319593	2019	Timespan1	India	3.3	gyrA-S83F	0	0	0	0	0	0	0	0	CIP reduced susceptibility
AUSMDU00029759	SAMN19777944	PRJNA319593	2019	Timespan1	India	3.3.1	gyrA-S83F	0	0	0	0	0	0	0	0	CIP reduced susceptibility
AUSMDU00029966	SAMN19777945	PRJNA319593	2019	Timespan1	Pakistan	4.3.1	gyrA-D87N	0	0	0	0	0	0	0	0	CIP reduced susceptibility
AUSMDU00030523	SAMN19777948	PRJNA319593	2019	Timespan1	India	3.3	gyrA-S83F	0	0	0	0	0	0	0	0	CIP reduced susceptibility
AUSMDU00030273	SAMN19777946	PRJNA319593	2019	Timespan1	India	2.5	gyrA-S83F	0	0	0	0	0	0	0	0	CIP reduced susceptibility
AUSMDU00030416	SAMN19777947	PRJNA319593	2019	Timespan1	Mexico	2.3.2	0	0	0	0	0	0	0	0	0	Susceptible
AUSMDU00030790	SAMN19777949	PRJNA319593	2019	Timespan1	India	3.3	gyrA-S83F	0	0	0	0	0	0	0	IncFIB(pHCM2)_1_pHCM2	CIP reduced susceptibility
AUSMDU00031701	SAMN19777950	PRJNA319593	2019	Timespan2	India	3	gyrA-S83F	0	0	0	0	0	0	0	0	CIP reduced susceptibility
AUSMDU00032321	SAMN19777951	PRJNA319593	2019	Timespan2	Pakistan	2.2	0	0	0	0	0	0	0	0	0	Susceptible
AUSMDU00032825	SAMN19777952	PRJNA319593	2019	Timespan2	Myanmar	4.3.1.1	gyrA-S83F	0	0	0	0	0	0	0	0	CIP reduced susceptibility
AUSMDU00032856	SAMN19777953	PRJNA319593	2019	Timespan2	India	4.3.1.2	gyrA-S83Y	0	0	0	0	0	0	0	0	CIP reduced susceptibility
AUSMDU00034059	SAMN19777954	PRJNA319593	2019	Timespan2	India	3.1	gyrA-S83Y	0	0	0	0	0	0	0	0	CIP reduced susceptibility
AUSMDU00034468	SAMN19777955	PRJNA319593	2019	Timespan2	India	3.1	gyrA-S83Y	0	0	0	0	0	0	0	0	CIP reduced susceptibility
AUSMDU00034503	SAMN19777956	PRJNA319593	2019	Timespan2	India	3.1	gyrA-S83Y	0	0	0	0	0	0	0	0	CIP reduced susceptibility
AUSMDU00035217	SAMN19777957	PRJNA319593	2019	Timespan2	India	4.3.1.2	gyrA-D87N, gyrA-S83F, parC-S80I	0	0	0	0	0	0	0	0	CIP resistance
AUSMDU00035218	SAMN19777958	PRJNA319593	2019	Timespan2	India	4.3.1.2	gyrA-D87N, gyrA-S83F, parC-S80I	0	0	0	0	0	0	0	0	CIP resistance
AUSMDU00035395	SAMN19778002	PRJNA319593	2019	Timespan2	India	3.1	gyrA-S83Y	0	0	0	0	0	0	0	0	CIP reduced susceptibility
AUSMDU00035269	SAMN19777959	PRJNA319593	2019	Timespan2	Pakistan	4.3.1.1	gyrA-S83F	sul2,sul1	dfrA7	catA1	aph(3'')-Ib*,aph(6)-Id	blaTEM-1	0	0	0	MDR
AUSMDU00035270	SAMN19777960	PRJNA319593	2019	Timespan2	Pakistan	4.3.1.1	gyrA-S83F	sul2,sul1	dfrA7	catA1	aph(3'')-Ib*,aph(6)-Id	blaTEM-1	0	0	IncFIB(pHCM2)_1_pHCM2	MDR
AUSMDU00035680	SAMN19778003	PRJNA319593	2019	Timespan2	India	4.3.1.2	gyrA-D87N, gyrA-S83F, parC-S80I	0	0	0	0	0	0	0	0	CIP resistance
AUSMDU00035705	SAMN19777961	PRJNA319593	2019	Timespan2	India	4.3.1.2	gyrA-D87N, gyrA-S83F, parC-S80I	0	0	0	0	0	0	0	0	CIP resistance
AUSMDU00035730	SAMN19777962	PRJNA319593	2019	Timespan2	Samoa	3.5.4	0	0	0	0	0	0	0	0	0	Susceptible
AUSMDU00035921	SAMN19778004	PRJNA319593	2019	Timespan2	India	4.3.1.2	gyrA-D87N, gyrA-S83F, parC-S80I	0	0	0	0	0	0	0	0	CIP resistance
AUSMDU00037061	SAMN19777963	PRJNA319593	2019	Timespan2	India	2.5	gyrA-S83F	0	0	0	0	0	0	0	IncFIB(pHCM2)_1_pHCM2	CIP reduced susceptibility
AUSMDU00037368	SAMN19777964	PRJNA319593	2019	Timespan2	India	2.5	gyrA-S83F	0	0	0	0	0	0	0	IncFIB(pHCM2)_1_pHCM2	CIP reduced susceptibility
AUSMDU00037443	SAMN19777965	PRJNA319593	2019	Timespan2	India	4.1	gyrA-S83F	0	0	0	0	0	0	0	0	CIP reduced susceptibility
AUSMDU00038096	SAMN19777966	PRJNA319593	2019	Timespan2	India	4.3.1.2	gyrA-S83Y	0	0	0	0	0	0	0	0	CIP reduced susceptibility
AUSMDU00038106	SAMN19777967	PRJNA319593	2019	Timespan2	India	3.3	gyrA-S83F	0	0	0	0	0	0	0	0	CIP reduced susceptibility
AUSMDU00038246	SAMN19777968	PRJNA319593	2019	Timespan2	India	2.5	gyrA-S83F	0	0	0	0	0	0	0	IncFIB(pHCM2)_1_pHCM2	CIP reduced susceptibility
AUSMDU00038336	SAMN19777969	PRJNA319593	2019	Timespan2	India	2.5	gyrA-S83F	0	0	0	0	0	0	0	IncFIB(pHCM2)_1_pHCM2	CIP reduced susceptibility
AUSMDU00039062	SAMN19777970	PRJNA319593	2019	Timespan2	India	4.3.1.2	gyrA-S83F	0	0	0	0	0	0	0	0	CIP reduced susceptibility
AUSMDU00039127	SAMN19777971	PRJNA319593	2019	Timespan2	India	3.3	gyrA-S83F	0	0	0	0	0	0	0	0	CIP reduced susceptibility
AUSMDU00039536	SAMN19777972	PRJNA319593	2019	Timespan2	India	3.3	gyrA-S83F	0	0	0	0	0	0	0	0	CIP reduced susceptibility
AUSMDU00039566	SAMN19777973	PRJNA319593	2019	Timespan2	No Travel	4.3.1.2	gyrA-S83Y	0	0	0	0	0	0	0	0	CIP reduced susceptibility
AUSMDU00039612	SAMN19777974	PRJNA319593	2019	Timespan2	India	4.3.1.2	gyrA-D87N, gyrA-S83F, parC-S80I	0	0	0	0	0	0	0	0	CIP resistance
AUSMDU00039635	SAMN19777975	PRJNA319593	2019	Timespan2	India	4.3.1.2	gyrA-D87N, gyrA-S83F, parC-S80I	0	0	0	0	0	0	0	0	CIP resistance
AUSMDU00040208	SAMN19777976	PRJNA319593	2020	Timespan2	India	4.3.1.2	gyrA-D87N, gyrA-S83F, parC-S80I	0	0	0	0	0	0	0	0	CIP resistance
AUSMDU00040696	SAMN19778005	PRJNA319593	2020	Timespan2	India	4.3.1.2	gyrA-D87N, gyrA-S83F, parC-S80I	0	0	0	0	0	0	0	0	CIP resistance
AUSMDU00040990	SAMN19777977	PRJNA319593	2020	Timespan2	India	4.1	gyrA-S83F	0	0	0	0	0	0	0	0	CIP reduced susceptibility
AUSMDU00041434	SAMN19777978	PRJNA319593	2020	Timespan2	Pakistan	4.3.1.1	gyrA-S83F	sul2,sul1	dfrA7	catA1	aph(3'')-Ib*,aph(6)-Id	blaTEM-1	0	0	0	MDR
AUSMDU00041502	SAMN19777979	PRJNA319593	2020	Timespan2	India	4.1	gyrA-S83F	0	0	0	0	0	0	0	0	CIP reduced susceptibility
AUSMDU00041955	SAMN19777980	PRJNA319593	2020	Timespan2	India	4.3.1.2	gyrA-S83F, parC-E84G	0	0	0	0	0	0	0	0	CIP reduced susceptibility
AUSMDU00041958	SAMN19777981	PRJNA319593	2020	Timespan2	Myanmar	4.3.1.1	gyrA-S83F	0	0	0	0	0	0	0	0	CIP reduced susceptibility
AUSMDU00042284	SAMN19777982	PRJNA319593	2020	Timespan2	India	4.3.1.2	gyrA-S83F	0	0	0	0	0	0	0	0	CIP reduced susceptibility
AUSMDU00042295	SAMN19777983	PRJNA319593	2020	Timespan2	Pakistan	4.3.1.1	gyrA-S83F	sul2,sul1	dfrA7	catA1	aph(3'')-Ib*,aph(6)-Id	blaTEM-1	0	0	IncFIB(pHCM2)_1_pHCM2	MDR
AUSMDU00042347	SAMN19777984	PRJNA319593	2020	Timespan2	India	2.5	gyrA-S83F	0	0	0	0	0	0	0	IncFIB(pHCM2)_1_pHCM2	CIP reduced susceptibility
AUSMDU00042395	SAMN19777985	PRJNA319593	2020	Timespan2	India	4.3.1.1	gyrA-S83Y	0	0	0	0	0	0	0	IncFIB(pHCM2)_1_pHCM2	CIP reduced susceptibility
AUSMDU00043619	SAMN19777986	PRJNA319593	2020	Timespan2	India	4.3.1.1	gyrA-S83Y	0	0	0	0	0	0	0	0	CIP reduced susceptibility
AUSMDU00043761	SAMN19777987	PRJNA319593	2020	Timespan2	Pakistan	4.3.1.1.P1	gyrA-S83F	sul2,sul1	dfrA7	catA1	aph(3'')-Ib*,aph(6)-Id	blaTEM-1	0	0	0	MDR
AUSMDU00043840	SAMN19777988	PRJNA319593	2020	Timespan2	India	3.3	gyrA-S83F	0	0	0	0	0	0	0	0	CIP reduced susceptibility
AUSMDU00043852	SAMN19777989	PRJNA319593	2020	Timespan2	India	2	gyrA-S83F	0	0	0	0	0	0	0	0	CIP reduced susceptibility
AUSMDU00043864	SAMN19777990	PRJNA319593	2020	Timespan2	India	3.3	gyrA-D87V, gyrA-S83F, parC-S80I	0	0	0	0	0	0	0	0	CIP resistance
AUSMDU00044015	SAMN19777991	PRJNA319593	2020	Timespan2	India	2.5	gyrA-S83F	0	0	0	0	0	0	0	IncFIB(pHCM2)_1_pHCM2	CIP reduced susceptibility
AUSMDU00044231	SAMN19777992	PRJNA319593	2020	Timespan2	India	4.3.1.2	gyrA-D87N, gyrA-S83F, parC-S80I	0	0	0	0	0	0	0	0	CIP resistance
AUSMDU00044317	SAMN19777993	PRJNA319593	2020	Timespan2	India	2.5	gyrA-S83F	0	0	0	0	0	0	0	0	CIP reduced susceptibility
AUSMDU00060079	SAMN19778006	PRJNA319593	2020	Timespan2	India	2.5	gyrA-S83F	0	0	0	0	0	0	0	0	CIP reduced susceptibility
AUSMDU00044392	SAMN19777994	PRJNA319593	2020	Timespan2	India	3.3	gyrA-S83F	0	0	0	0	0	0	0	0	CIP reduced susceptibility
AUSMDU00044403	SAMN19777995	PRJNA319593	2020	Timespan2	Pakistan	4.3.1	gyrA-S83F	0	0	0	0	0	0	0	0	CIP reduced susceptibility
AUSMDU00044460	SAMN19777996	PRJNA319593	2020	Timespan2	Pakistan	4.3.1.1.P1	gyrA-S83F	sul1	dfrA7	catA1	0	blaTEM-1	qnrS1	blaCTX-M-15	0	XDR
AUSMDU00044687	SAMN19778000	PRJNA319593	2020	Timespan2	India	4.3.1.2	gyrA-D87N, gyrA-S83F, parC-S80I	0	0	0	0	0	0	0	0	CIP resistance
AUSMDU00044514	SAMN19777997	PRJNA319593	2020	Timespan2	India	4.1	gyrA-S83F	0	0	0	0	0	0	0	0	CIP reduced susceptibility
AUSMDU00044558	SAMN19777998	PRJNA319593	2020	Timespan2	India	4.3.1.2	gyrA-D87N, gyrA-S83F, parC-S80I	0	0	0	0	0	0	0	0	CIP resistance
AUSMDU00044634	SAMN19777999	PRJNA319593	2020	Timespan2	India	4.3.1.2	gyrA-S83Y	0	0	0	0	0	0	blaSHV-12	IncX3_1	ESBL
AUSMDU00044942	SAMN19778001	PRJNA319593	2020	Timespan2	India	3.3	gyrA-S83F	0	0	0	0	0	0	0	0	CIP reduced susceptibility
QRDR: quinolone resistance determining regions
RMT: ribosomal methyltransferases - encode high-level AMR to amikacin, tobramycin, gentamicin
ESBL: extended spectrum beta-lactamases
MDR: multidrug resistance
XDR: extensively drug resistant
CIP: ciprofloxacin
